# Supplementary material for: Structural and functional characterization of a metagenomically derived γ‐type carbonic anhydrase and its engineering into a hyperthermostable esterase
Source: Protein Sci. 2025 Nov 26;34(12):e70396. doi: 10.1002/pro.70396 (PMC12648627; doi:10.1002/pro.70396)
Supplement: Supplementary file 2 — DATA S1. Fluorescence raw DSF data for Figures 2 and 6e. [file PRO-34-e70396-s001.xlsx]

## Sheet: γCaCA
Fluorescence Data - Figure 2
Temperature (℃)	pH 5.5			pH 6.3			pH 7			pH 8.2			pH 9
15.1058	95912.5	111395	93926.3	88431.3	83942.4	75316.8	70278.1	81120.7	80028.5	106302	113128	110242	94738.4	83008	92971
15.4947	95184.5	110428	92985.4	87629.7	83171.8	74998.2	69767.6	80541.7	79006.9	105495	112798	109059	93821.6	82650	92017.8
15.8116	94653.8	110053	92469.9	87391	82967.1	74298.3	69149.3	80072.4	78424.9	104811	112305	108778	92901.8	82331.5	91765
16.1024	93891.8	109290	92009	86506.6	82371.9	74160.8	68122.6	79593.4	77703.6	104646	111823	108480	93018.3	81904.8	90962.3
16.395	93556.3	108723	91516.5	86322.3	81981.8	73858.6	68185.8	79005.2	77252	104269	111495	108106	92507.7	81453.8	90715.6
16.7081	93067.8	108173	90881.8	85876.7	81602.5	73269.7	67875	78588.1	76728.9	103967	111045	107659	92561.8	81081.7	90376
17.0018	92674.6	107653	90653.8	85537.7	81297.3	73073.6	67459.5	78086.7	76395.5	104017	110821	107432	91880.3	80768.8	90290.6
17.2947	92133.9	106946	90135.1	84793	80739.9	72739.9	67012.9	77611.5	75862.8	102811	110579	107583	92078.3	80392.9	89777.7
17.5802	91678.5	106456	89618.9	84400.5	80477	72525.8	66511.4	77136.4	75581.9	103085	110126	106867	91609	80025.8	89018.2
17.877	91196.4	105906	89134.2	84009.4	80077	72328.9	65816.2	76752	74852.4	102387	109701	106455	91341.8	79666.7	88657.5
18.1641	90841.8	105452	88549.9	83994.5	79775.4	71718.7	65660.4	76355	74103.7	102378	109515	106093	90918.1	79252.1	88502.5
18.4445	90465.1	104850	88160.8	83577.7	79422.4	71281.5	65122.2	75912.7	74058.1	101557	109270	106102	90669	78974.2	88111.8
18.7413	90023.8	104286	87967.6	83238.3	79020.2	71178.7	65025.3	75546.3	73388.6	101307	109042	105486	90335.2	78552.7	88161.8
19.0285	89490.7	103636	87436.7	82558.7	78459.6	70818.4	64538.4	75167.5	73004.8	101351	108739	105219	90119.2	78258.2	87549.7
19.3121	89076.2	103259	87066.1	82393.2	78286	70598.3	64123.9	74685.5	72692.8	101051	108111	105127	89893.9	77896.9	87225.1
19.593	88706	102593	86458.6	82187.3	77864.6	70061.5	63885.5	74280.5	72183.3	101002	108111	104660	89430.4	77599	86904.6
19.8766	88179.8	102160	86198	81534	77582.8	70023.4	63923.2	73982.8	71891.6	100224	107349	104055	89383.5	77265.2	86672
20.1633	87880	101635	85590.2	81383.9	77192.8	70121.8	63333.4	73622.3	71198.4	100068	107440	103771	88686	76941.2	85521.9
20.457	87359.4	101112	85273	80630.6	76889.3	69555	63233.9	73272.5	70456.4	100356	106776	103427	88936.7	76578.4	85755.5
20.7393	86943.8	100690	84863	80570.8	76506.3	69286.3	62440.9	72897.7	70474.1	99800	106401	102840	87968.3	76247.3	85175.1
21.0225	86607.4	100160	84568.8	80581.9	76243.2	68828.7	62327.5	72479.9	70189.3	99310.1	106475	102747	87987.2	75965.6	85211
21.3134	86158.3	99582	83968.6	79633.8	75875.9	68537.4	62237.3	72167.2	69626.2	99024	105726	102409	87826.6	75538.2	84833.1
21.5957	85823.3	99201.1	83697.6	79890.5	75631.4	68223.7	61897.9	71866.9	69623.3	98623.4	105712	101982	87182.8	75250.1	84397.7
21.8878	85375.6	98605.2	83147.3	79490.4	75298	67851.6	61662.3	71550.1	68917.5	98319.9	105176	101322	86658.4	74967.4	84093.8
22.1705	84978.9	98169.6	82812.9	79052.6	75003.1	67474.2	61719.7	71088	68785	97785.5	104714	100936	86774.3	74720.6	83981.9
22.4683	84604.5	97663.9	82361.4	78785.3	74598.8	67308.7	61448.4	70818.2	68259.8	97283.5	104303	100848	86185.6	74392.5	83537.4
22.7728	84208.5	97211	82131.1	78101.9	74320.9	67070.5	61089.8	70451.7	67610.3	97246.3	103974	100430	86274	74169.1	83140.8
23.1396	83728.1	96657.5	81553	77811.6	73966.4	66622.3	60834.8	70122.1	67156.6	96820.9	103773	100379	86117.7	73839.4	82792.3
23.5044	83387.7	96221.1	81188.1	77383.6	73626.8	66777	60731.2	69689.2	66917.1	96267.5	103487	99498	85652.1	73525.1	81984
23.8143	82954.6	95687.4	80916.6	76835	73278.1	66292.7	59963	69298.2	66625.2	96460.7	103072	99599.5	85249.9	73269.9	82227.5
24.1303	82720	95220.4	80489.8	77038.8	72922.1	65886.6	59750	68979.5	66116.4	95513.9	102826	98922.9	84839.3	72944.6	81795.2
24.4525	82258.4	94641.9	79789.7	76858.5	72508.6	65355	59568.5	68586.1	66069.9	95054.7	102440	98818.6	84192.2	72610.4	81414
24.7895	81818.3	94006.6	79512.4	76236.9	72110.5	65022	59142.4	68321.3	65470.2	95176.2	101978	98815.8	84320.8	72226.5	81262.8
25.0845	81505.5	93693.5	79221.4	75707.5	71931.2	65159.3	58799.2	67889.6	65202.8	95246.8	101698	98000.4	84136.9	72078.8	80736.2
25.3944	81092.2	93227.4	78820	75737.8	71605.5	64626.5	58579.7	67715	64730.4	94801.8	101445	97662.4	83192.7	71748.8	80545.3
25.7127	80556	92560.5	78244.1	75048.7	71131	64200.7	58106.7	67291.8	64419.9	94285.7	100874	97219.6	83415.5	71436.1	80303.7
26.052	80109.2	92036.1	77776.9	74404.3	70846.1	63964.6	57986.3	66914.3	64089.8	94209.2	100605	97081.2	83304.9	71116.6	79786.2
26.3505	79818.2	91719.6	77449.1	74592.3	70630	64093.3	57748.9	66570.6	63677.7	93692.7	100257	96924	82521.7	70866.1	79204.8
26.6459	79326.1	91121.6	76970.2	74210	70219.5	63310.7	57271.8	66583	63263.4	93136.1	99936.1	96407.3	82197.7	70694.2	79215.5
26.9621	78951.9	90868.3	76713.5	73961.8	69950	63409.8	57079.2	65998.4	63101.8	92701.2	99481.7	96059.2	81724.5	70481.8	78520.9
27.2797	78589	90445.4	76446.4	73692	69544.2	63218.2	56711.5	65677.2	62506	92949.9	99507.7	95634.8	81623	70315.7	78489.5
27.5635	78275.2	90011	76033.1	73523.9	69394.8	63105.4	56262.6	65461.8	62805	91761	98762.8	95556.2	81157.2	69997.3	78044.1
27.8736	77781.4	89482.9	75556.4	72873.5	68904.8	62785.7	56077.2	65063.3	62176.6	91629.2	98783.3	95016.2	81016.3	69665.6	77473.2
28.1876	77460.9	88951.8	75309.6	72950.1	68640.9	62357.7	55726	64662.4	61810.2	91461.2	98239.2	94678.7	80401.8	69498	77624.9
28.5054	77106.6	88396.4	74926.9	72444.4	68332	62156.7	55561.6	64435.2	61383.1	90659.4	97772.4	94519.5	80546	69209	77160.2
28.8047	76747.7	87754.6	74603.9	71955.5	68133.3	61924.3	55135.3	64056.2	61246.2	90380.2	97422.2	94250.3	80329.9	68914.7	76959.9
29.1261	76245.1	87381.5	74271.7	71530.4	67736.4	61713.4	54807.3	63745.3	60495.5	90315.9	97048.7	93884.2	80213.6	68729.1	76781.8
29.4327	75947.6	86893.5	73798.2	71339.3	67409.7	60955.3	54523.5	63377.6	60686.2	89500.2	96549.8	93473	79582.5	68446.3	76661.2
29.7286	75485.6	86379.7	73492.3	70816.3	67084.5	61052.1	54190.8	63128.9	60011.4	89568.4	96204.5	93067.1	79530.6	68218.8	75966
30.0274	75159	85868.9	73208	70711.2	66796.2	60745.3	54032.9	62788	60009.1	89001.2	95736	92951	79231.6	67988.7	76115.9
30.3467	74749.7	85241.1	72873.2	70111.8	66479.3	60312.6	53534.7	62518.1	59738.8	88712	95178.4	92377.7	79303.3	67655.7	75924.2
30.6502	74423.2	84841.9	72411.1	70446	66151.3	60254.4	53427.1	62150.3	59141.1	88284.1	94658.1	91942	77766.3	67475.4	75233.1
30.9661	73905.9	84241.5	72098.6	69951.2	65827.3	59956.8	53236.3	61822.9	59288.6	88186.8	94049.2	91186.2	78045.8	67265.1	75317
31.2492	73833.4	83925.8	71760.8	70083.4	65699.6	59537.1	52937.1	61553	58947.6	87292.8	93606.7	91116.3	77445.8	67003.6	75093.1
31.5833	73188.7	83191.3	71499.8	69145.9	65208.1	59113.3	52804	61170.2	58800.5	86988.8	93166.6	90533	77912.4	66760.2	74911.5
31.8863	72721.6	82641.4	70949.5	68660.6	64942.9	58751.1	52110.9	60801.4	58386.1	86378.1	92638.9	90225.9	77905	66593.1	74708.3
32.1834	72368.5	82159.3	70770.1	68338.7	64599.4	58692.3	51909.4	60502.4	58314	85814.9	92052.6	89763.5	77239.5	66343	74234.3
32.4995	72018.6	81505.9	70332.1	68017.1	64232.5	58271.9	51779.4	60159.5	58097.2	84946.9	91497.8	89327.3	77376.4	66084.2	74017.4
32.8149	71580.2	80976.1	69935.8	67791.4	63806.3	58248.7	51605.5	59911.1	57840.6	85214	91026.6	89113.2	77037.6	65893.6	73514.7
33.1451	71254.4	80467.2	69536.4	67302.8	63647.8	57855.6	51160.2	59701.7	57358.8	84731	90520.6	88108.6	76807.5	65562.9	73372.4
33.4637	70685.3	79850.8	69208.6	66931.7	63278.6	57528.3	50968.6	59335.9	57126.9	84346.8	89915.9	87871.5	76403.9	65244.9	73219.7
33.7921	70406.9	79266.6	68744.3	66681.6	62888.9	57527.5	50779	58921.5	56987.2	83575.4	89309.2	86875.6	76453.7	65022.8	72366.2
34.1104	69891.8	78831.5	68414.2	66136.5	62489.3	56982.6	50713.3	58674.7	56451.6	82272.6	88817.1	86639.2	76160.6	64775.5	72430.5
34.4324	69477	78279.4	67992	65896.4	62260.4	56845.2	50040.3	58320.6	56242	82704.6	88318	86117.5	75763.2	64489.1	71933.6
34.7682	69155.4	77952.2	67674.2	65806.4	62008.5	56564.5	49976.9	57964.9	55843.7	81969.6	87923	85516.8	75193.5	64338.4	71810.5
35.0696	68837.5	77518.5	67467.3	65490.4	61650.4	56151.2	49599.2	57893.2	56041	81815.8	87430	85198.3	74963.9	64184.3	72093.1
35.3916	68449.4	77030.7	67020.1	65010.3	61316.4	56151.9	49406.7	57394.9	55222.3	81504.5	87085.3	85159.8	75166.4	63972.9	71355.5
35.7163	68127.5	76636.3	66757	64898.4	61072.7	56037.4	48605.4	57098.2	55231	80584.9	86509.1	84625.1	74794.5	63798	71376
36.0047	67834.4	76220.7	66574.4	64337.3	60857.8	55750.1	48836.7	56816.8	55428.5	80604	86056.4	84407.8	75024.7	63673.3	71424.9
36.2619	67560.8	75893	66397.9	64427.7	60627.3	55381.3	48702.5	56502.2	54842.8	79937.5	85645	83885.1	74395.9	63561	71540
36.4952	67382	75556.4	65981.8	64210.4	60448.1	55080.2	48417	56335.1	54585.1	79634.9	85197.2	83131.2	74336.6	63532.4	71501.1
36.7374	67171.7	75093.8	65714	63871.2	60240.4	55387.4	48443.7	56002.9	54618.9	79258.8	84622.3	82799.2	74423.8	63297.1	70501.7
36.9826	66918.1	74819.6	65469.1	64029.9	60081.1	55068	48131.6	55725.6	54241.8	78828.1	84232.2	82745.3	73933.9	63235.4	70425.9
37.2329	66680.6	74400.3	65300.6	63735.2	59782.8	54773.9	48059.9	55670.1	54106.6	77992.7	83553.3	82111.8	73697.2	63133.1	70596.4
37.4765	66397.5	73932.1	65078.5	63548.2	59540.9	54536.6	47813.7	55171.6	53882.5	78096.6	83325.2	81428.9	73548.3	62972.2	70560.3
37.7325	66119.5	73508	64729.4	63088.4	59315.4	54555.6	47608.3	54950	53707	77812.1	82738.3	81196.1	73721.8	62870.9	70160.2
37.9808	65813.3	73095.3	64654.3	63033.9	59069.5	54210.9	47403.5	54717.4	53546.6	76788.7	82214.9	80785.1	73355.3	62804.9	70540.1
38.2221	65532.8	72791.9	64317.1	62863.7	58844.2	54095.2	47367.5	54361	53105	76229.2	81828.3	80545.6	73185.6	62781.5	70184
38.4666	65335.8	72355.9	64034	62862.1	58551.5	53879.5	46961.3	54223.3	53447.8	76017.7	81177.2	79910.2	72633.3	62505.4	69949.7
38.7165	64948.9	71732.5	63806	61790.2	58337.3	53607.6	46667.8	53915.3	52928.5	75746.5	80637.2	79039	73977.8	62422	69837.6
38.9796	64660.7	71294.6	63486.4	61621	58009.3	53450	46495.3	53621.2	52860.2	75263.2	80092.1	78943.8	73409.6	62406.7	69808.4
39.2334	64326.2	70839.9	63248.5	61404.2	57705.6	53265.9	46358.4	53444.3	52309.8	74381.8	79635.5	78124.4	73380.2	62188.1	69776.6
39.5259	64105.1	70540.6	63024.6	61244.3	57372	52864	46010.5	53058.3	51955	73923.4	79078.9	77880.9	73578	62059.1	69815.1
39.7956	63938.8	70315.6	62730.7	61666.7	57268.5	52944.7	45971.9	52836.6	52036.9	73291.3	78563.9	77563.3	72113.6	62103.3	69579.9
40.0701	63650.8	69893.9	62487.3	61196.3	56971.2	52740	45679.6	52549.6	51815.8	72712.5	78012.4	76886.4	72239.5	62014	69289.5
40.3395	63341.4	69389.3	62208.9	60609.5	56710.2	52012.4	45417.6	52254.3	51708.3	72545.9	77533.9	76109.9	72870.1	61808.5	69975
40.6116	63317.6	69245.9	62069.3	61024.1	56631.2	52162.6	45209.9	52101.8	51245.1	72078.9	77011.2	75926.1	71867.2	61829.7	69382.3
40.8769	62853.2	68778.5	61794.6	60295.2	56192.8	52069.6	44875.5	51718.4	51137.3	71447.2	76446.9	75367.5	72743.2	61717.8	69203.3
41.1351	62582	68473.5	61558.4	59852.1	55968.9	51857.1	44781.3	51493.4	50900.5	71202.2	75867.9	75016.3	72748.4	61701	68980.9
41.3907	62356.1	68018.1	61279	59668.5	55780.3	51373.5	44645.7	51340.4	50292.4	70595.9	75346.7	74476.2	72443.8	61502.5	69412.4
41.6473	62037.9	67808.7	61139.8	59362.2	55398.8	51550.1	44367.5	51017.3	50655.4	69942.2	74801.9	73591.5	72617	61456.6	69039
41.9025	61872.7	67471.6	60837	59185	55289.7	51492.6	44223.3	50742.2	49858.7	69631.1	74225.2	73532.4	72614.2	61402.2	68842.9
42.1612	61680.5	67164.1	60657	58986.7	55093.2	51159.5	44095.6	50545.7	50158.2	69149.4	73703	72639.2	72829.5	61329.1	68862.5
42.4243	61415.9	66842.3	60446.5	58786.6	54895.8	50557.4	43808.8	50204.7	49653.1	68683.9	73060.8	72351.2	72532.8	61290	69506.3
42.6928	61083.2	66463.5	60275.4	58425.7	54687.7	50786.3	43380.9	49988	49382.9	67908.1	72532.3	71768.7	72382.6	61322.8	69139.8
42.9837	60877.4	66187.7	60007.9	58330.4	54530	50645	43330.3	49677.6	49336.2	67200.9	71891	71189.9	72424.1	61215.3	68803
43.2508	60627.3	65840	59818.1	58055.4	54409.7	50423	43236.9	49456.9	48833.1	67004.1	71374.2	70456.4	72494	61299.4	69011.2
43.5181	60493.5	65572.6	59582.4	58123.9	54217	50360.7	42897.1	49243.6	48642.2	66205.5	70811.6	70130.6	71842.1	61278	68764.9
43.7951	60083.5	64983.1	59426.6	57632.9	53895.7	50088.2	42660.2	48885	48461.1	65497.6	70281.8	69572.1	72251.5	61145.6	68914.9
44.0858	60034.9	64943.2	59136.5	57855.8	53744.8	49958.3	42464.7	48619.2	48370.2	64715.3	69671.2	68861.6	71619.8	61242.3	68916.5
44.3614	59614.7	64229.7	58796	57132	53525.3	49471.7	42386.3	48273.9	48056.2	64185.9	69034.8	68300.3	72401.9	61228.7	69029.4
44.6408	59409.1	63854.3	58741.4	56839.5	53336.7	49564.3	41964.1	47981.8	47672.4	63824.8	68376.6	67307.8	72377	61138.6	68732.6
44.9358	59182.6	63451.5	58395.5	56648.2	53149.1	49132.6	41710.8	47789.7	47672	63205.3	67792.8	67111.2	72486.7	61199.2	69005.1
45.2133	58972.2	63064.7	58207.6	56431.6	52937.3	49348	41812	47522.8	47275.9	62908.7	67157.8	66553.8	72288.6	61117	68807.1
45.5046	58846.3	62833.5	57987.3	56297	52785.7	49264.7	41469.1	47302.1	47051.4	62420.6	66515.4	65805.7	72446.8	61274.2	68573.2
45.7913	58738.8	62635.8	57794.4	56216.1	52588.5	49030	41512.4	47161.4	47183	61432.4	65861.1	65211.7	71952.1	61339.8	68489.8
46.0709	58390.7	62161.1	57696.3	55664.6	52348.9	48834.4	41424.4	46965	47010.2	61007.8	65333.4	64681.5	72637.7	61427.3	69160.9
46.3551	58279.2	61967.6	57469.6	55601.7	52185.2	48619.6	41056.5	46835.8	46696.8	60257.8	64776.4	63964.5	72616.1	61614.2	69255.3
46.6457	58193	61898.1	57223.9	55853.7	52023.9	48438.5	41003.1	46598.2	46705.5	59876.6	64018.9	63346.3	72007.7	61836.4	69238
46.9264	58032.9	61638.9	57000.7	55621.2	51891.6	48163	40852.8	46397.7	46520	59126.8	63393.3	62521.6	72359.6	61989	69670.5
47.2209	57605.7	61217.8	56856.4	54979.7	51690.7	48336.9	40490.8	46151.9	46039.5	58499.4	62656.6	61831.2	73197.8	62146.4	69354.5
47.5198	57470	60793.2	56673.2	54849.4	51486.9	48098.3	40354.8	45988.1	45998.4	57663.3	61962.1	60850.8	73208.5	62150.8	69668.4
47.806	57346.1	60762.5	56470.4	54980.4	51354	47910.2	40140.4	45771.3	45636.4	57358.6	61413.4	60696.3	73048.9	62576.9	69800.8
48.0907	57055	60197.2	56118.1	54682.3	51079.4	47743.4	40041.1	45695.9	45696.9	56704.5	60743.2	60022.9	73230	62614.6	69872.9
48.3788	56806.5	59931.6	56088	54416.3	50792.1	47740	39971.9	45442	45669.5	55999.1	60147.8	58899.1	73499.4	62914.4	70062.9
48.6637	56640.6	59603.7	55883.1	54239.9	50702.6	47592	39845.3	45205.1	45608.4	55582.8	59522.1	58755.5	73781.6	63272	70133
48.9526	56447.6	59169.1	55588.4	54242.2	50369	47243.5	39594.1	45082.8	45266.6	54940.1	58957.2	57920.7	74011.1	63411.9	70640.8
49.2442	56316.3	58936.5	55532.4	54080	50322.7	47244.2	39492.7	44915.6	45401.6	54430.5	58390.9	57288.1	74157.1	63994	71117.3
49.5295	55974.9	58425.2	55262.7	53660.2	50025.6	46748.5	39540.8	44728.6	44962.4	53719	57874.7	56666.4	74845.2	64266.7	71688.7
49.8174	55795.5	57896.9	55034.3	53809.8	49831	46878.7	39088	44560.2	44959.7	52944	57250.7	55923.5	74953.7	64697.3	71667.1
50.1094	55533.8	57582.1	55001.3	53362.4	49636.8	46642.3	39198.9	44431	44815.5	52618.8	56799.1	55143	75388.4	65231.7	72214.4
50.3969	55310.4	57154	54784	53191.1	49489.3	46640.5	38963.4	44351	44939.6	52153.7	56399.1	54732	75896.3	65746.4	72321.5
50.6936	55191.4	56772	54629.9	53252.4	49240.2	46533.5	39064.5	44170.7	44771.3	51807.6	55953.2	54352.4	76128.9	66387.1	72664.6
50.9805	54887.1	56555.1	54530.1	52919.8	49094.9	46248.9	38808.3	44018.1	44589.7	50849.1	55585.1	53844.2	76673.8	67002.4	73454.9
51.2676	54810.1	56221.5	54405.1	53018.4	49040.1	46236.8	38734.1	43877.4	44396.3	50793.8	55335.7	53464	76920.8	67692.8	73813.2
51.5747	54634.3	56137.1	54354.8	52953.5	48845.2	46444.2	38733.9	43829.8	44661	50273.1	55060.2	53060.5	77414.4	68450.3	73900.5
51.8605	54566.2	55880	54217.4	52834.5	48794.3	46246.6	38520	43718.6	44379.8	50273	54850.4	52578.7	77810.9	69229.5	74738.5
52.1675	54482	55821.4	54050.1	52951.4	48697.8	46179.4	38536.9	43664.9	44522.3	49637.5	54600	52428.9	78028.8	70026.9	75080.4
52.4497	54220.6	55540.1	53931.4	52637.7	48667.8	46230.4	38434.4	43687.6	44463.3	49643.3	54375.1	52220.3	78962.8	70957.3	75668.8
52.7306	54273.9	55565.4	53786.1	52847.7	48621.9	45912.1	38340.3	43552.8	44137.1	49150.7	54167	51937.4	79237.4	71847.4	76800.4
53.0262	54034.5	55351.8	53708.5	52517.4	48520.2	46082.8	38040.7	43496.6	44442.5	49049.7	53949.8	51869.9	80421.1	72787.9	76966.5
53.3114	53927.8	55120.2	53661.4	52504.9	48538.8	45791.6	38078.9	43425.2	43976.1	48949.7	53755.1	51488.8	80774.3	73968	78285.7
53.6082	53829.8	55095	53639.2	52469.7	48518.3	46101.1	38011.1	43476.4	44092.2	49309.5	53553.4	51368.6	81509.7	75212.7	78472.7
53.9008	53724.7	55070.8	53587.7	52587.3	48502.4	45863.9	38146	43380.7	44123.9	48367.2	53379.5	51093.2	82038.5	76521	79430.1
54.187	53599	54950.9	53457.6	52409.5	48523.2	46109.7	37888.2	43371.5	44252.3	48260.3	53190.5	51081.5	82984.1	77842.7	80023.9
54.489	53721.9	54987.1	53410.2	53046.1	48509.9	46025.5	37934.1	43462.9	44224.2	48064.6	53031.6	50777.8	82922.8	79088.6	80868.1
54.7902	53475.6	54819.3	53318.6	52524.6	48583.5	45982.6	37846.8	43365.1	43870.5	48079.1	52944.1	50675.6	84359.7	80352.8	81746.7
55.0827	53488.6	54651.4	53297.8	52707.4	48514.4	45805.8	38007.6	43368.8	43968	48040.2	52836	50462.1	85129.3	81476.3	83431.8
55.372	53292.3	54654.1	53301.4	52600.8	48467.4	46018.6	37797.5	43418	44374.2	47904.4	52763.6	50351.7	86074.3	82879.9	83889.8
55.6732	53350.5	54470.2	53272.6	52764.2	48590.5	46009.6	37913.7	43447.7	44191.4	47639.7	52665.9	50295.7	86886.3	84160.8	84889.4
55.9664	53219.3	54424.7	53261.7	52577.6	48635.7	46287.5	37902.1	43437.6	44198.7	47354.9	52665.8	50144.2	88388.2	85315.6	85605.4
56.2677	53343.7	54578.3	53259.3	53189.8	48715.5	46416.1	37968.2	43520.6	44239	47706.9	52646.8	50218.5	88399.6	86786.1	86739.3
56.5574	53365	54520.7	53200.9	53257.8	48787.7	46214.6	38048.4	43445.1	44202	47359.2	52551.6	50048.9	89760.1	88067.2	88357.1
56.8558	53330.2	54398.1	53286.6	53025.8	48884.1	46132.4	38268.8	43580	44343.4	47399.2	52637	50038.3	91404.2	89317.5	89814
57.1554	53362.8	54560.1	53324.8	53184.2	48987.4	46612.6	38017.4	43656.1	44230.3	47282	52629	50011.6	92605.5	90596.4	90436.5
57.4426	53271.6	54450.4	53379	53079.6	49056	46458	38002.3	43638.8	44726.3	47643	52698.7	49929	94197.5	91929.8	92232.1
57.7342	53342.4	54406.7	53389.9	53253.6	49178.8	46482.5	38182.9	43719.3	44658.3	47440.8	52752.1	49944.5	95616.2	93169.9	93887.9
58.0383	53381.9	54454.6	53405.3	53365.2	49329.7	46662.9	38202.7	43868	44780.5	47496	52844.4	50015.5	96888.4	94535.7	95322.2
58.3242	53562.5	54656.3	53491.9	53793.1	49454.6	46989.9	38294.3	43932.3	44507.8	47320.1	52882	49842.6	98040.9	96004.4	96133.8
58.6344	53467	54595.7	53619.3	53412.2	49590.5	46908.3	38266.1	44070.3	44751	47252.5	52936	50044.7	100319	97292.3	98306.3
58.9266	53626	54714	53633.4	53828.4	49706.1	47277.2	38465.5	44195.8	44973.4	47508.8	53118	50045.6	101565	98865.2	99375.4
59.2138	53696.4	54756.9	53940.4	54019.3	49909	47261.9	38585.9	44382.1	44951.4	47595	53425.6	49852.1	103029	100127	101865
59.5151	53761.3	54865.4	54099.4	54005.3	50211.4	47405.4	38693.4	44518	45223.9	47621.9	53483.5	50063.9	105333	102087	103892
59.798	53932.5	55123.1	54272.9	54393.3	50358	47760.7	38797.2	44647.1	45598.1	47257	53763.6	50067.6	106887	104065	105625
60.0991	54073.9	55255.5	54417.5	54591.1	50476.8	48069.8	38751.5	44856	45794.4	47789.8	53996.5	50223.1	109072	105827	107687
60.3912	54284.8	55431.5	54661.1	54863	50690.6	48087.5	38917.2	44962	45882.1	47874.2	54242.1	49984.1	111150	107810	110246
60.6728	54570	55808	54924.5	55198.3	51037	48264.4	38994.7	45302.3	46134	47945.6	54565.5	50651.9	113035	109705	112954
60.9766	54659.3	55894.6	55161.2	55117.7	51290.8	48491.2	39341.5	45514.1	46302.3	48025.9	54887.4	50716.2	116023	111699	115163
61.2713	54928.8	56201.2	55447.7	55615.1	51643.3	48413.4	39666.5	45839.9	46525.9	48442.4	55306.2	51062.1	118292	113897	118753
61.5715	55174.3	56452.5	55726.2	55789.9	51912.6	48911.6	39624.3	46131.7	46910.3	48317.4	55698.8	51303.6	120908	116124	120868
61.8684	55489.5	56776.3	56046.9	56210.2	52266.7	49165	39740.3	46437.9	47190.8	48706	56095.9	51264.7	123667	118688	124009
62.1605	55753.7	57058.7	56378.1	56454.8	52561.5	49625	40197.1	46819.1	47829	48929.8	56525.2	51988.3	126428	121271	126649
62.4715	56096.7	57424.4	56677.8	56819.2	52962.6	49718.8	40462.3	47195.2	48228.5	49482.9	57093.8	52249.1	129521	124055	130222
62.7606	56489.1	57794.4	57215.2	57261.7	53347.5	50194.3	40988.8	47538.6	48515	50111.2	57538.2	52789.1	133040	126950	133556
63.0546	56843.8	58190.6	57572.9	57509.1	53807.5	50478.6	40961.4	47967	48729.8	50487.7	58174.6	53247.3	136485	129928	136872
63.3501	57327.9	58612.9	58114.6	58023.3	54252.4	51021.1	41384.9	48427.4	49350.9	50736.5	58693.7	53539.2	139889	133080	140445
63.6434	57781.4	59087.8	58617	58531	54708.9	51179.1	41444.2	48834.3	49599.7	50962.3	59308.5	54057.9	143111	136384	144700
63.9535	58241.4	59614.5	59125.2	58950.6	55166	51695.7	42138.2	49453.7	49980.3	51644.9	60043.8	54490.6	147252	139669	148086
64.2466	58930.1	60284.4	59813.7	59971.6	55787.9	52106.9	42370.8	49863.4	50878.4	52095.5	60649.3	55088	149923	143661	152312
64.5381	59372.9	60799.7	60368.9	60285.7	56414.1	52654.4	42910.2	50425.7	51378	52824.9	61414.2	55729.1	154934	147125	156462
64.8369	60067.6	61546.9	61031.4	61181.6	56969.8	53322.8	43745.9	51008.8	51978.1	53353.2	62136.5	56176.9	158067	150968	160265
65.1328	60940.8	62295.1	61757.4	61998.8	57640.7	53903.3	44235.2	51579.2	52728.6	53933.7	63125	57024.2	162284	154874	164862
65.4163	61526.1	62973.6	62612.7	62365.2	58323.7	54553.2	44605	52359.4	53189.4	54648.6	63997.3	57634.8	167284	158836	169697
65.7085	62352.4	63675.4	63399	63108.7	59070.4	55325.8	45086.7	53068.1	53877.1	55607.8	64988.4	58355.3	172194	162643	173355
66.0033	63144.9	64692.3	64397.7	63763	59866.1	56182	45639.1	53953.7	54922	56304.1	66033.2	59198.5	176383	166841	178343
66.2939	64191.3	65675.6	65434.9	64847.1	60740.1	56841.6	46389.3	54715.2	55371.1	57056.6	67181.3	59673.3	180530	170528	183273
66.5825	65338.9	66788.3	66517.8	65679.9	61734.2	57813	47071	55783.4	56364	57910.4	68557.7	60833.8	185482	174439	187382
66.8792	66313.3	67878.9	67778.6	66476.2	62716.5	58796	47766.3	56671.6	57547.6	58297.6	69691.9	62076.9	190045	178585	192247
67.1787	67858.1	69399.3	69193	68107.8	63937.4	59741.6	48956.2	57978.6	58730.9	59473.8	70975.1	62424.2	193259	182648	197783
67.4632	69074.3	70595.7	70708	69026.8	65174.6	61200.4	49955.2	59333.3	60003.8	60744.6	72259.7	63993.6	198613	186225	201317
67.7663	70667	72284.1	72386.5	70275.6	66593.5	62548.6	51128.8	60710.1	61765.4	61816.1	74020.7	65155.7	203299	190105	205801
68.0618	72505.3	74273.6	74261.7	71967.2	68103.3	63969.7	52683.1	62280.2	63157.4	62847.9	75560.4	66330	206517	193229	209974
68.353	74558.5	76346	76481	73756.4	69849.2	65744.4	53909.9	64137.8	65382.4	64070.5	77353.2	67884.7	210676	196630	213539
68.64	76979.8	78865.6	78873.7	75702.2	71794.7	67897.3	55623.2	66394.5	67845.3	66367.3	79340.6	69258.1	213815	199639	216650
68.921	79573.8	81571.4	81730	77864.3	73977.2	70110.5	57977.7	68924.4	70369.2	66848.6	81353.8	70607.4	216889	202267	219621
69.231	82281	84433.8	84895.8	79882.1	76565.3	72717.7	60409.8	71954.8	73395.2	69111.5	83418.1	72431.4	220280	204828	222011
69.5162	85793.8	88156	88663.3	82388.1	79363.9	75483.2	63079	75448.1	77074.7	70415.1	85882.4	74288.9	224174	206154	224497
69.8144	90094.7	92650.2	93065.1	86188.3	82718	78857.5	66663.8	79718.9	81891.6	71676.3	88512.5	75770.1	224734	208692	225861
70.1017	94594.1	97446.8	98344.9	89594	86483.6	82538	70466.4	84787.5	86887	74837.3	91337.4	78162.4	227029	209690	228747
70.3958	100330	103564	104467	93967.4	91050.2	87014.7	75793.9	91238.3	93144	75911.4	94323.3	80507	228040	210560	229618
70.7051	107006	110835	111690	99231.7	96256	92164	82424.1	98847.8	101373	78039.3	97562.8	82917.8	228013	211155	230556
70.9942	114629	118771	120201	104946	102395	98281.2	89669	108228	111429	80294.2	101121	85802.4	229969	211284	230108
71.2995	124126	129172	130441	112574	109809	105481	99810.5	119931	123646	83446.1	104741	88355.2	227886	211093	230092
71.5871	135204	141016	142594	121428	118708	113977	111319	134199	137646	85881.6	109053	91582.5	226855	210356	229272
71.8838	148023	154643	157287	131546	129542	124051	125879	150893	154629	89490.6	113473	95350.2	227301	209202	229271
72.1728	163651	171412	174064	144559	142379	135522	141622	169559	173119	93179.4	118455	99007.1	225309	208038	228196
72.4708	181855	190771	194097	160060	157788	150056	159296	190160	194070	96652.6	123717	103288	223800	206398	225596
72.7701	202564	212363	216301	178363	175432	165162	177707	210876	214029	100444	129154	107671	221796	204681	223992
73.0626	225140	235906	239926	199267	194861	181401	193797	229570	232295	106706	135306	112116	218235	202435	221603
73.3636	246471	258039	262982	219552	214783	196718	207280	244580	247491	111198	141896	117459	217639	200246	219951
73.6568	267973	279361	283818	242417	234351	212221	218637	256799	258088	114165	149141	122892	213572	197711	216266
73.9443	284048	294868	300073	259876	249938	223835	226108	266073	268929	119169	156663	129305	211848	195091	213470
74.2433	297936	308163	312923	276312	264074	232099	233264	273565	275932	125835	164710	135633	208923	192802	211243
74.5403	307931	318717	323180	287553	274211	238972	237360	279087	281826	130965	174000	142986	206299	189638	208516
74.8484	316793	327014	331728	296970	281504	245502	241925	283891	285172	139776	183397	150747	202059	186720	204250
75.1526	324288	335201	339371	302747	287722	250439	246637	289018	290463	146610	192844	159441	199812	183945	200993
75.462	331170	342517	346826	309367	292580	254040	249395	293199	293861	154743	202427	167869	195417	180814	198511
75.7475	338249	349471	353858	313149	297595	257921	252020	296647	297270	163348	211489	176593	193193	177575	194937
76.0492	344871	356165	360965	317600	302196	262322	256878	300246	301579	171924	220020	187089	189806	174599	191656
76.3477	352938	364107	368067	323239	306781	265603	259062	303959	304353	181273	227812	196183	185425	171897	188711
76.6473	358565	369937	375009	325867	310903	269691	261357	307376	307392	190382	234236	205962	183299	168458	185618
76.9408	365760	377473	381637	330917	315492	274573	264661	310814	311391	199291	239633	213176	179261	165475	181302
77.2503	372095	384325	388613	334855	319922	278619	266879	314165	314855	210093	244187	222668	176057	162703	177855
77.5467	379180	391449	395684	340595	324649	283010	268833	317559	318422	215405	247859	229110	172455	159685	174778
77.8425	385025	397343	402187	343326	328895	287240	272743	320293	320770	221330	250989	234275	169706	156643	171205
78.127	390931	403727	408398	345892	333716	290950	273775	322748	323462	225842	254152	240157	167466	153753	168431
78.4266	397195	410077	413903	352411	338531	296508	276577	325562	326180	230135	257080	243354	162704	150910	164338
78.717	402230	415107	418794	355641	342921	298762	277468	328109	326873	236215	259757	247483	159522	148111	162033
79.0109	408693	421168	424342	361537	347655	304234	279387	330428	330516	235876	263108	250266	156006	145058	158973
79.3062	412129	425063	428000	364945	352060	308306	280056	332063	332102	239826	265600	253479	152913	142800	155376
79.6028	416023	428509	431710	369620	355636	310989	284559	334429	335297	242129	268464	256303	149669	139764	153204
79.9099	417895	430466	434243	371242	359350	313767	282969	335769	335619	245976	271222	258838	147423	137055	150090
80.196	419662	431572	436412	372726	362413	316881	283737	336352	337168	248818	273923	263541	145645	134500	146853
80.4927	420967	433590	437801	375372	365119	319149	284351	337002	337902	250804	276510	266162	142790	131971	144222
80.7842	422633	434588	438897	377929	367607	320882	285699	338096	336345	254121	278780	269802	139984	129396	141721
81.0703	423536	435240	439739	380290	369499	321843	285491	337721	339806	259001	280998	274645	137074	127036	139710
81.3743	424113	435848	439674	381929	370903	323637	287318	337816	338473	261421	283492	276191	134012	124823	136671
81.6613	423499	434989	439588	381956	372261	324149	287018	337718	339760	265065	285016	279890	132409	122705	134898
81.9582	423158	433898	439425	383983	373217	324382	285922	337704	338754	268216	286207	283487	129403	120569	132362
82.2497	422734	433975	438690	384462	373307	325699	285947	337302	337952	271214	287261	286800	127238	118568	129263
82.5464	423493	434342	438174	387194	373924	325678	285488	336926	337691	272917	287786	289160	124387	116435	127427
82.8554	421535	432271	437292	384113	374028	325618	286743	337061	338541	278963	288187	292417	123081	114400	125074
83.1591	420589	430239	436205	384958	373875	324840	285520	336525	338171	277168	288189	295052	120482	112757	123528
83.4592	419091	429507	435125	383610	374045	324713	284144	335742	336111	278411	287948	296672	119216	110840	121710
83.7419	418584	428665	433993	384104	373605	324245	283818	334569	335616	280325	287461	297398	117494	109225	119664
84.0408	417984	428707	432851	385085	372796	325481	284841	333825	333856	279827	286297	297885	114652	107250	117086
84.3281	416276	427209	431444	383530	372477	324435	284358	332811	334407	282971	285410	299662	113292	105660	115322
84.6308	414808	425588	430024	382413	371744	324039	283289	332533	334143	283596	284160	299328	111576	103802	113354
84.9146	411994	423196	428394	380977	370834	323771	282869	331517	332024	284148	283434	298981	109571	102139	111352
85.2153	410529	422123	426990	379352	370292	322549	281795	330898	330698	284804	281816	298886	108161	100660	109809
85.5067	410095	420729	424977	380249	369634	321925	281316	329269	329927	282500	280723	297639	105918	98933.4	107690
85.7988	406934	418408	423393	377134	368940	321147	279854	328730	329012	283130	279674	297854	104779	97388.5	105931
86.0942	405321	416216	421756	376502	367999	320547	278515	327667	328531	282623	278337	296823	102797	95888.9	104240
86.3755	403490	414509	420332	375115	367393	319944	278666	326613	326263	281914	277013	294926	101286	94217	102620
86.6837	402091	412749	418706	375215	365040	318828	277690	325788	326693	280720	276014	293428	99522.3	92854.3	101132
86.967	399454	409944	416807	372603	365577	319094	275376	324721	324072	280581	274746	292387	98327.6	91496	99388.4
87.2645	397725	407691	415128	371477	364770	318410	274383	323372	322705	278074	273367	289653	96736	90010.1	97668.9
87.5542	396151	406097	413310	371453	363356	316849	273465	322343	321231	277543	272031	287549	94746.9	88658.9	96147.1
87.8362	394352	404289	411160	369864	362158	314716	271722	321180	320114	276014	270268	286212	93662.7	87198.7	95152.1
88.1415	393468	403036	409678	369756	361495	315752	269908	320196	319732	274199	268792	284958	91676.3	85802.5	92866.4
88.4285	391062	400804	408112	368664	360401	314556	270417	319001	318133	274332	267650	283475	90208.9	84506.5	91745.1
88.7313	389852	399298	405906	367373	359548	313347	269300	317947	317798	271197	265938	282204	89159.4	83304.1	90286.5
89.0132	387785	396995	404203	365814	358509	311983	268072	316443	316542	269796	264528	281774	88170.9	81986.9	89095.6
89.3176	386113	395396	402463	365181	357724	311682	267178	315238	314602	269193	262808	280323	86422.7	80753.8	87661.2
89.6092	385386	394190	400456	366078	356313	311178	267882	314213	313704	267492	261389	279404	84823.5	79494.4	86128.2
89.9084	382364	391002	398421	362810	354407	309385	265014	312757	312149	265599	260249	277726	84096.1	78308.3	84988.3
90.1954	380547	390210	397202	361145	354935	309041	264883	311512	312332	264528	258726	276964	83121.8	77307.6	83887.9
90.4856	379762	388563	395738	360880	353552	309287	262558	310786	311107	263226	257396	276614	81561.1	76110.4	82452.3
90.7782	377266	386646	393789	358949	352277	308679	262079	309185	310531	261226	256065	275078	80544.4	74858.7	81162.1
91.0724	375698	385236	392076	358296	351251	307540	260785	307795	306986	258361	254790	273578	79428.5	73709.4	79898.4
91.3681	374121	383398	390356	356744	350577	306340	258649	305397	307448	258306	253527	272285	78210.6	72607.6	79012.1
91.6593	373047	381905	388604	356659	349565	306145	259049	304638	304895	257035	252107	270118	76958.9	71374.7	77712.8
91.9461	370904	379511	386677	355120	348916	306046	256756	302935	305311	253310	250110	269089	75784.9	70253.4	76204.4
92.2313	369666	377604	384989	354942	347857	304923	256627	301872	302748	253019	248547	267727	74357.8	69175.6	75025.4
92.5322	367842	376128	383471	353375	347442	304828	255122	300819	300868	253556	247346	265964	73391.6	68062.9	73753.2
92.8182	366434	374045	381979	352775	346605	304395	253841	299309	301243	251523	245991	264848	72401.3	67005.5	72517.4
93.1156	364403	371875	380556	350152	345915	303766	252441	298180	299556	249633	244431	264301	71619.4	65938.7	71501.6
93.397	364248	370863	378730	352450	344468	302679	253473	297233	298659	247537	242479	263394	69747.3	65029.8	70326.1
93.7054	363197	369800	377471	351509	344052	302057	250853	296449	297790	247425	240861	261899	68819.3	63910.3	69355.6
93.992	361780	368500	376145	349895	343331	301275	249789	294928	296314	245871	239336	260439	67698.2	62840	68405.8
94.278	359931	366163	374889	348424	342434	301419	250856	294119	295100	245115	237713	258483	66775	61881.6	66908.5
94.5637	358348	364812	372827	347137	341117	298779	248469	293183	294211	244035	236283	257468	65825.4	60925.9	66259.8
94.8481	356581	362831	371900	344683	339794	299599	246544	291748	292959	242159	234360	257247	65090.1	59895.6	64867.8
95.1523	356019	362361	370804	344927	338664	298015	246132	290634	291316	242697	233112	255749	63752.9	58964.2	64056.9
95.4275	354784	361192	369515	343619	337371	296903	244754	289277	290580	241010	231538	254004	62798.7	58093.4	63082.8
95.73	354430	360598	368235	343122	336233	295500	244203	287996	289415	237142	229814	253037	61946.6	57115.6	62121.1
96.0117	353738	358588	366492	342427	334659	293785	242013	286167	287392	237962	228022	252120	60517.7	56251	61287.2
96.3041	351421	357146	365612	339802	333098	293231	240782	284837	286562	236040	226442	250724	59701.3	55326.7	60111.6
96.583	351199	356116	364340	339043	331643	290443	238385	283563	286058	235020	224411	249121	58952	54489.7	59679
96.889	349464	354971	363572	336757	329574	290308	238567	281841	284909	234897	223163	247181	58358	53703.6	58720.6
97.1743	347334	352577	361791	333575	328515	288639	237283	280044	282932	232816	221341	245836	57914.4	53013.9	57824
97.4533	345708	350923	359980	332254	326887	286610	234861	278532	282108	230576	219656	243820	56913.8	52232.9	57174.5
97.7459	345086	349028	357989	332122	324838	284487	233452	276869	279989	228039	218093	242996	56070.1	51517.1	56726.8
98.0163	341034	346402	355967	327278	323103	283960	229902	269378	269313	228437	216213	241255	55792.7	50857.9	55467.3

## Sheet: γCaCAmut
Fluorescence Data - Figure 6E
Temperature (℃)	pH 5			pH 6			pH 7
15.0617	354336	348707	359966	166060	162511	164285	155983	160259	164536
15.2897	326202	322128	330276	160485	157111	158798	150639	155284	159930
15.4832	303396	300090	306701	157231	154027	155629	148267	152984	157702
15.6717	285361	282773	287949	155286	152094	153690	147063	151817	156570
15.8486	270459	268043	272876	153342	150225	151784	146836	151616	156396
16.0349	259004	257016	260992	151769	148648	150209	145857	150538	155220
16.1971	249584	247802	251365	150128	147106	148618	143988	149181	154374
16.3887	242006	240078	243935	148748	145761	147254	143708	148839	153971
16.5586	236221	234157	238286	147817	144830	146324	142978	148180	153382
16.7417	231070	228850	233289	146572	143666	145119	142721	148008	153295
16.9096	227090	224838	229342	145540	142674	144107	141775	147094	152413
17.0934	224320	222166	226475	144785	141916	143350	141501	146828	152154
17.264	222070	220043	224097	144455	141507	142981	141254	146576	151899
17.447	219769	217637	221901	143617	140729	142173	140689	145983	151276
17.6167	218390	216307	220473	142964	140086	141525	140425	145610	150795
17.805	216776	214580	218972	141991	139222	140606	139403	144876	150348
17.9762	216015	213985	218046	141800	138956	140378	139518	144801	150084
18.1624	214825	212722	216928	141323	138517	139920	139451	144658	149865
18.3283	214165	212056	216275	140950	138099	139524	139342	144544	149747
18.5121	213157	211003	215312	140219	137441	138830	138455	143828	149201
18.7152	212588	210559	214616	140074	137231	138652	138240	143660	149080
18.9399	212035	210023	214047	139435	136665	138050	137607	142918	148229
19.1049	211679	209849	213509	139279	136434	137857	137639	142896	148154
19.2959	211355	209587	213122	138492	135766	137129	136550	141956	147362
19.4988	210948	209153	212743	138484	135677	137081	137245	142269	147292
19.7454	210590	208753	212428	138143	135326	136735	137008	142001	146994
19.9702	210248	208307	212189	137509	134779	136144	135510	140918	146326
20.1394	210058	208398	211718	137108	134379	135744	135363	140633	145903
20.3699	209829	208144	211514	136899	134167	135533	134544	140157	145769
20.5197	209707	207966	211448	136659	133943	135301	135072	140265	145458
20.697	209599	208110	211088	136127	133502	134814	133712	139300	144888
20.8941	209593	208229	210958	136073	133360	134717	133701	139179	144658
21.1034	209296	207863	210730	135754	133023	134388	133444	139008	144572
21.3242	209401	207853	210948	135521	132821	134171	133089	138641	144193
21.4835	209755	208522	210987	134987	132342	133665	132468	138005	143541
21.6688	209384	208221	210546	135027	132340	133683	132061	137768	143475
21.8746	209311	208194	210428	134811	132111	133461	132076	137589	143102
22.038	209168	207845	210492	134512	131845	133179	131493	137111	142729
22.245	209643	208587	210700	134463	131735	133099	131490	137022	142553
22.4479	209534	208495	210573	134004	131342	132673	131113	136731	142349
22.6021	209251	208314	210188	133903	131226	132564	130514	136122	141730
22.7998	209526	208792	210261	133699	131035	132367	130649	136124	141600
22.9966	209546	208735	210358	133577	130878	132227	129799	135592	141386
23.162	209377	208380	210375	133224	130563	131894	129105	135105	141104
23.3681	209716	209065	210368	132926	130303	131615	129058	134757	140455
23.5606	210108	209470	210746	133190	130480	131835	129014	134705	140396
23.7545	210071	209576	210566	132724	130081	131402	128639	134392	140145
23.9262	210169	209530	210807	132724	130058	131391	127754	133551	139348
24.1094	210397	210017	210777	132690	129986	131338	127999	133805	139612
24.2959	209950	209503	210397	132400	129770	131085	126952	132800	138648
24.4928	210197	210080	210313	132330	129685	131008	127049	132825	138601
24.6835	210461	210220	210702	132151	129508	130830	126665	132508	138351
24.8737	210516	210241	210790	131812	129214	130513	126582	132381	138180
25.0638	210420	210320	210519	131633	129049	130341	126070	132059	138049
25.2417	210573	210401	210744	131611	128992	130302	125867	131804	137741
25.4287	210673	210572	210775	131448	128844	130146	125478	131461	137443
25.6186	210960	210942	210977	131540	128884	130212	125575	131399	137224
25.8082	210857	210903	210812	131408	128798	130103	125179	130959	136739
25.9919	210883	210952	210813	131105	128498	129802	124579	130814	137049
26.1669	211545	211824	211266	131029	128415	129722	124174	130179	136184
26.3471	210869	211053	210686	131017	128386	129701	123925	130028	136131
26.5199	211377	211725	211030	131204	128507	129855	124097	129932	135766
26.7226	211381	211800	210962	130912	128264	129588	123335	129362	135389
26.8915	211462	211806	211118	130831	128195	129513	122634	129009	135384
27.0834	211328	211598	211058	130711	128082	129397	122227	128572	134916
27.2664	211286	211610	210963	130744	128069	129407	122721	128801	134881
27.4726	211564	212088	211040	130641	127967	129304	122045	128302	134559
27.6559	211759	212510	211009	130688	127976	129332	121638	127706	133774
27.8403	211657	212050	211263	130540	127884	129212	120660	127007	133353
28.0375	211745	212528	210962	130394	127761	129078	120394	126860	133327
28.2318	211702	212421	210982	130313	127677	128995	120291	126586	132881
28.378	211581	212592	210571	130500	127789	129145	120441	126632	132823
28.5958	211380	212272	210488	130355	127664	129010	120002	126311	132620
28.792	211555	212764	210346	130554	127798	129176	120064	126232	132400
28.9807	211401	212294	210507	130493	127727	129110	119713	125713	131714
29.1778	211373	212651	210096	130557	127753	129155	119472	125429	131387
29.3497	211416	212525	210307	130385	127616	129001	118867	125025	131183
29.5688	211347	212791	209904	130543	127756	129149	118437	124845	131253
29.7425	211204	212695	209713	130497	127701	129099	118243	124346	130449
29.9483	211206	212701	209710	130417	127641	129029	117723	123903	130084
30.1191	210654	212040	209267	130435	127631	129033	117463	123585	129706
30.347	210728	212201	209256	130551	127732	129142	117371	123545	129720
30.4903	210556	212210	208902	130542	127731	129137	116895	123121	129346
30.6788	210625	212230	209020	130726	127856	129291	116999	123157	129315
30.8745	210488	212161	208814	130606	127750	129178	116187	122386	128584
31.0905	210605	212487	208723	130892	127994	129443	116091	122296	128501
31.2892	210519	212598	208440	131028	128093	129561	116052	122160	128267
31.4814	210230	212292	208168	130932	128053	129493	115551	121894	128236
31.6395	210620	212847	208393	131208	128278	129743	115591	121811	128031
31.8317	210563	212868	208257	131255	128315	129785	115243	121530	127816
31.9956	210372	212538	208205	131372	128415	129893	114851	121184	127516
32.1349	210339	212546	208132	131468	128520	129994	114474	120767	127059
32.2803	210741	212834	208649	131749	128783	130266	113985	120560	127135
32.4213	210533	212763	208304	131848	128878	130363	114071	120492	126912
32.5564	210819	213164	208474	132289	129257	130773	114199	120405	126610
32.6943	210910	213294	208527	132222	129233	130727	112923	119354	125786
32.8442	210834	213184	208485	132647	129624	131136	113724	120087	126451
32.9932	210852	213387	208318	132749	129727	131238	113477	119667	125857
33.1396	211007	213647	208367	133003	129940	131472	112883	119179	125475
33.2954	210693	213274	208112	133025	129988	131506	112779	118933	125088
33.4433	210620	213173	208067	133225	130184	131704	112308	118636	124963
33.5999	210687	213331	208044	133506	130452	131979	112669	118811	124952
33.7423	210702	213369	208034	133604	130551	132078	111767	118042	124317
33.8926	210943	213827	208059	133928	130791	132359	111624	117821	124017
34.0386	211096	213934	208259	134242	131097	132670	111951	118191	124431
34.185	210843	213646	208040	134504	131333	132918	111500	117691	123882
34.3348	210762	213681	207842	134488	131330	132909	111769	117968	124167
34.4794	210674	213650	207698	134866	131657	133261	111463	117523	123582
34.633	210557	213573	207541	134879	131706	133292	111047	117184	123321
34.7975	210642	213767	207516	135130	131913	133521	110443	116715	122987
34.9479	210546	213612	207480	135385	132138	133762	110287	116671	123054
35.1167	210657	213775	207539	135806	132489	134148	110295	116465	122635
35.2762	210342	213516	207168	135939	132653	134296	109878	116052	122225
35.4437	209730	212813	206648	136028	132713	134371	110295	116436	122577
35.6191	209817	212909	206725	136285	132940	134612	109984	116002	122020
35.7749	209804	212807	206800	136573	133187	134880	109511	115645	121779
35.9524	209494	212351	206637	136874	133478	135176	109214	115524	121834
36.1107	209198	212201	206194	136914	133553	135234	108686	115045	121404
36.2821	209100	212232	205968	137157	133738	135448	108895	115019	121143
36.4347	209209	212383	206035	137762	134278	136020	108640	114771	120901
36.5988	208572	211554	205589	137828	134370	136099	108491	114427	120363
36.7488	208755	211960	205550	138196	134726	136461	108358	114463	120568
36.9135	208373	211476	205271	138592	135084	136838	108502	114427	120352
37.0627	208446	211602	205290	138972	135406	137189	107910	113784	119658
37.2196	208014	211186	204842	139331	135722	137526	108142	113965	119787
37.3741	208065	211322	204808	139671	135987	137829	108089	113782	119474
37.5201	208030	211323	204738	140092	136390	138241	108064	113840	119616
37.6817	208064	211247	204880	140350	136637	138493	107335	113129	118922
37.8286	207825	211243	204407	140524	136823	138673	106923	112813	118703
37.9898	207413	210865	203961	140926	137193	139060	107318	113047	118777
38.14	207206	210727	203685	141172	137427	139300	107369	113002	118635
38.3033	206943	210368	203517	141533	137752	139643	106577	112332	118088
38.4583	206759	210335	203184	141922	138085	140004	106863	112480	118097
38.6234	206371	209658	203084	142098	138276	140187	106551	112263	117975
38.7864	206290	209816	202765	142492	138679	140585	105961	111873	117785
38.9612	206328	210002	202654	142920	139065	140992	105875	111770	117665
39.1205	205679	209263	202096	143359	139464	141412	106451	111997	117542
39.3024	205719	209407	202032	143779	139838	141808	106144	111816	117488
39.459	205161	208602	201719	143791	139879	141835	105798	111581	117364
39.6469	205170	208699	201642	144165	140206	142186	105956	111486	117015
39.8136	204998	208209	201787	144619	140614	142617	105667	111131	116596
39.9829	204520	208200	200839	144923	140908	142916	105564	111232	116901
40.1629	204015	207737	200293	145292	141252	143272	105817	111196	116575
40.3212	203706	207283	200129	145454	141459	143457	105030	110557	116084
40.5035	203731	207455	200006	146038	141948	143993	104908	110349	115790
40.6669	203437	207098	199776	146209	142130	144170	104836	110444	116052
40.8396	202806	206484	199128	146353	142288	144320	104795	110253	115710
41.0129	202689	206283	199096	146825	142724	144774	105181	110541	115900
41.1792	202272	205768	198776	147302	143132	145217	104518	109903	115288
41.3656	201757	205110	198404	147456	143311	145384	104062	109571	115079
41.5213	201696	205248	198143	147803	143655	145729	104456	109989	115523
41.7024	201237	204532	197941	148249	144022	146135	104051	109337	114622
41.8749	200676	203879	197472	148528	144330	146429	103796	109274	114752
42.043	200304	203715	196894	148775	144593	146684	103970	109361	114752
42.2247	200061	203703	196419	149007	144827	146917	104120	109418	114716
42.3803	199832	203295	196369	149313	145097	147205	103629	108948	114268
42.5636	199879	203425	196332	149758	145492	147625	103936	109174	114411
42.7424	199037	202510	195563	149865	145620	147742	103538	108924	114311
42.9054	199149	202683	195616	150204	145952	148078	103100	108496	113892
43.091	198525	202023	195026	150656	146363	148509	103409	108800	114192
43.2523	198507	202177	194838	150912	146627	148769	103352	108667	113982
43.4306	197620	201024	194217	151160	146826	148993	103718	109051	114383
43.6085	197562	200916	194208	151312	147004	149158	102886	108297	113707
43.773	196993	200489	193498	151810	147421	149616	103058	108449	113841
43.9613	196628	200186	193070	152114	147730	149922	102833	108141	113449
44.116	196507	199998	193016	152251	147880	150066	103101	108314	113526
44.2957	196167	199630	192703	152636	148245	150440	102916	108152	113387
44.4765	195993	199481	192506	153082	148663	150873	103067	108427	113787
44.6401	195629	199226	192032	153305	148866	151086	103098	108272	113446
44.8205	195324	198998	191650	153446	149025	151236	103062	108338	113614
44.9843	195120	198472	191768	153821	149324	151573	103037	108184	113330
45.1663	195126	198552	191700	154000	149503	151751	103177	108153	113129
45.3484	194732	198224	191240	154327	149777	152052	102824	107891	112959
45.5112	194742	198140	191345	154674	150121	152397	102850	107846	112843
45.6995	194406	197705	191107	154738	150218	152478	102671	107765	112858
45.8713	194455	197774	191134	155168	150593	152881	103034	108158	113282
46.0474	193703	196839	190567	155220	150672	152946	103259	108297	113335
46.2324	193321	196517	190126	155244	150741	152993	102836	107881	112927
46.3954	193253	196502	190003	155590	151020	153305	102844	107986	113128
46.5775	192791	195978	189605	155662	151098	153380	103196	108144	113091
46.7466	193355	196534	190175	155938	151340	153639	102961	108087	113214
46.9144	192503	195706	189301	156172	151557	153864	102933	107899	112866
47.1	192373	195547	189198	156356	151737	154046	102823	107957	113091
47.2711	192920	196004	189835	156695	152047	154371	102939	107925	112911
47.4477	192238	195310	189166	156782	152146	154464	103310	107974	112638
47.6287	191903	194669	189137	156934	152333	154634	103406	108273	113141
47.8003	192136	195130	189141	157236	152594	154915	102998	107925	112852
47.9815	191721	194496	188947	157255	152630	154943	102999	107938	112878
48.1548	192054	194852	189256	157506	152895	155201	103003	107907	112811
48.3317	191800	194722	188879	157671	153073	155372	103034	107900	112765
48.5128	191818	194671	188965	157824	153214	155519	102949	107793	112636
48.6736	191778	194599	188956	157774	153203	155489	102434	107446	112457
48.8556	191538	194434	188643	157939	153362	155650	102991	107774	112558
49.0325	191710	194528	188892	158236	153647	155942	103129	107970	112811
49.2015	191948	194653	189244	158298	153722	156010	102691	107594	112496
49.3894	191504	194258	188749	158455	153867	156161	102680	107513	112345
49.553	192100	194996	189204	158766	154111	156438	103004	107716	112429
49.7305	191454	193990	188918	158831	154222	156527	102532	107327	112123
49.9117	191695	194494	188896	159125	154499	156812	102956	107694	112432
50.0755	192193	195028	189357	159391	154757	157074	102939	107622	112304
50.2591	192118	194791	189445	159566	154928	157247	103019	107761	112502
50.4311	192461	195168	189755	159893	155221	157557	103416	107958	112501
50.6089	192585	195382	189788	160005	155356	157681	103154	107774	112394
50.8025	192834	195528	190140	160295	155630	157962	103493	108039	112585
50.9654	193057	195820	190294	160536	155870	158203	103331	107881	112430
51.1488	192949	195812	190087	160614	155950	158282	103477	107983	112488
51.3288	193158	195875	190441	160815	156130	158473	103649	108116	112583
51.4934	193121	195781	190462	160950	156319	158634	103536	108071	112607
51.675	193422	196076	190769	161190	156541	158866	103531	108138	112745
51.853	193713	196136	191291	161299	156708	159004	103890	108351	112812
52.0331	194022	196418	191626	161446	156803	159125	103888	108389	112891
52.2189	193970	196121	191818	161784	157102	159443	103709	108365	113022
52.3888	194612	196971	192252	161906	157222	159564	103444	107996	112548
52.5707	194468	197038	191898	162163	157416	159790	103611	108206	112801
52.7452	194618	196938	192298	162242	157565	159903	104043	108615	113188
52.913	194917	197210	192623	162416	157776	160096	103848	108467	113086
53.0985	194826	197104	192548	162483	157816	160150	104222	108597	112973
53.2664	195450	197939	192961	162817	158092	160455	104321	108681	113040
53.4408	195811	198417	193204	162957	158301	160629	103913	108466	113019
53.6289	195865	198318	193412	163084	158355	160720	104113	108684	113256
53.7943	196466	198856	194076	163239	158494	160866	104497	108899	113301
53.9711	197112	199644	194579	163439	158689	161064	104323	108724	113126
54.158	197617	200106	195129	170008	163618	166813	104074	108743	113412
54.3223	197817	200524	195111	170431	163960	167195	104468	108867	113267
54.5043	197966	200573	195358	170503	164016	167259	104182	108804	113425
54.6811	198093	200601	195586	170701	164184	167443	104072	108756	113441
54.8494	198941	201607	196275	170993	164445	167719	104443	108937	113431
55.0353	199073	201513	196633	171135	164563	167849	104945	109378	113812
55.2069	199280	201879	196682	171135	164544	167840	104871	109437	114004
55.3793	199606	202325	196886	171234	164613	167924	104929	109576	114223
55.5649	199995	202663	197327	171388	164775	168082	104901	109298	113695
55.7334	200920	203639	198201	171610	164960	168285	105038	109444	113851
55.9263	201506	204141	198871	171899	165237	168568	105187	109593	113999
56.1058	201916	204825	199007	172021	165311	168666	105162	109684	114205
56.269	202108	204856	199360	172015	165302	168658	104940	109519	114099
56.4423	202928	205775	200080	172224	165516	168870	105225	109726	114226
56.6272	203031	205730	200332	172221	165554	168888	105070	109547	114024
56.7916	203704	206470	200938	172384	165671	169028	105202	109816	114430
56.9762	204136	206822	201450	172638	165902	169270	105452	109919	114386
57.1616	204545	207128	201963	172820	166080	169450	105773	110185	114598
57.3254	205051	207567	202535	172915	166176	169546	105587	110045	114502
57.5093	205664	208049	203279	172940	166211	169575	105863	110175	114487
57.69	206769	209528	204010	173109	166389	169749	105340	109657	113974
57.8541	206631	209146	204115	173371	166604	169988	105978	110357	114737
58.0383	206823	209523	204124	173478	166734	170106	105892	110199	114507
58.2144	207300	209898	204702	173474	166704	170089	105922	110296	114669
58.3877	207807	210274	205339	173697	166930	170314	105841	110266	114691
58.5718	208323	210941	205705	173819	167041	170430	105716	110163	114610
58.7408	208898	211332	206464	174007	167214	170610	105625	109977	114330
58.9158	209808	212288	207327	174104	167345	170725	105860	110181	114502
59.1001	210324	212920	207728	174226	167466	170846	106070	110423	114775
59.2704	211003	213390	208617	174482	167708	171095	105952	110203	114454
59.45	211323	213945	208701	174570	167757	171164	105696	110080	114465
59.6353	211564	213692	209436	174824	167996	171410	105583	110121	114659
59.8001	212020	214367	209674	174913	168080	171496	106092	110429	114765
59.9814	212700	214646	210753	175114	168250	171682	105191	109628	114066
60.1632	213189	215539	210839	175130	168283	171706	105461	109755	114049
60.3278	213717	215715	211720	175479	168614	172047	105410	109794	114179
60.5104	214155	216156	212154	175547	168688	172118	105389	109812	114235
60.6889	214995	216909	213081	175893	168937	172415	105397	109686	113975
60.8581	215379	217283	213474	176028	169106	172567	104915	109414	113913
61.0491	216347	218505	214188	176106	169183	172644	105098	109596	114094
61.2257	216388	218401	214376	176164	169223	172694	105565	109951	114337
61.3955	216143	217962	214324	176592	169612	173102	105030	109552	114074
61.582	216709	218503	214915	176421	169529	172975	104992	109490	113988
61.7459	217217	218896	215538	177049	170076	173563	105047	109763	114478
61.9264	218390	220429	216351	177116	170188	173652	104699	109250	113800
62.1151	218403	220043	216764	177585	170568	174077	105002	109564	114127
62.2845	218908	220470	217346	177513	170492	174003	105049	109512	113975
62.4662	219680	221264	218095	177931	170865	174398	105041	109549	114056
62.6498	219810	221181	218439	177791	170763	174277	104981	109611	114241
62.8141	220617	222103	219130	178222	171148	174685	104862	109397	113932
62.996	221342	222769	219915	178347	171324	174836	104736	109275	113815
63.1734	221429	222864	219994	178679	171608	175144	104954	109540	114127
63.341	221965	223269	220661	178811	171740	175275	104731	109270	113809
63.5313	222772	223885	221659	179156	171986	175571	105035	109374	113713
63.706	222748	223977	221520	179254	172112	175683	104725	109169	113613
63.8815	223457	224414	222499	179335	172223	175779	104561	109107	113654
64.0704	223720	224556	222883	179359	172265	175812	104361	109188	114015
64.2536	224190	225120	223260	179419	172388	175904	104045	108952	113858
64.4178	224775	225646	223904	179503	172465	175984	103774	108796	113818
64.612	225875	226626	225125	180001	172906	176454	104147	109121	114095
64.7853	226313	227015	225611	180123	173070	176596	103808	108900	113993
64.9638	226549	227031	226068	180764	173610	177187	104428	109308	114189
65.1558	226197	226537	225856	180855	173727	177291	104570	109450	114330
65.3236	226591	226919	226262	180910	173764	177337	104898	109736	114574
65.5	227194	227000	227387	181270	174077	177674	104487	109239	113991
65.6899	227417	227602	227233	181721	174507	178114	104503	109379	114255
65.857	227892	227938	227845	182094	174855	178474	104679	109435	114191
66.0438	227909	227751	228068	182140	174941	178541	104654	109360	114065
66.2196	228318	228314	228322	182330	175130	178730	104766	109568	114370
66.392	228622	228587	228657	182538	175337	178938	104991	109654	114317
66.5779	228436	228173	228700	182846	175542	179194	104357	108981	113606
66.745	228711	228492	228929	182984	175723	179353	104865	109542	114219
66.9239	228952	228174	229730	183196	175920	179558	104822	109389	113956
67.0976	229027	228701	229353	183393	176105	179749	104691	109322	113954
67.2781	229265	228822	229708	183681	176448	180064	104960	109589	114218
67.4569	229898	229182	230614	183906	176645	180276	104469	109239	114010
67.6306	230050	229360	230741	184025	176810	180417	104467	109411	114354
67.8159	230137	229602	230672	184415	177160	180788	104394	109253	114112
67.9909	230386	229321	231451	184634	177387	181010	104905	109643	114381
68.1687	230075	229192	230957	184551	177316	180934	104642	109195	113749
68.3471	230086	229264	230908	184833	177520	181177	104509	109314	114119
68.5203	230165	229244	231085	185054	177743	181398	104658	109553	114449
68.6991	230351	229263	231440	185320	177990	181655	104843	109749	114654
68.8811	230474	229491	231456	185332	178040	181686	105036	109702	114368
69.0542	230545	229668	231421	185877	178521	182199	104658	109550	114443
69.2354	230962	229801	232122	185804	178540	182172	105285	110036	114786
69.4194	231158	229925	232392	185965	178741	182353	105126	109943	114760
69.597	231298	229930	232666	186341	179087	182714	105510	110152	114794
69.7745	231396	230144	232647	186767	179390	183078	104868	109795	114722
69.9545	231289	230065	232513	186870	179546	183208	104237	109353	114470
70.138	231580	230255	232906	187369	180018	183694	104639	109648	114658
70.3137	231736	230678	232793	187447	180078	183763	104862	109993	115125
70.4906	231890	231084	232696	187587	180239	183913	104823	109765	114707
70.6678	230962	229581	232344	187762	180472	184117	105451	110406	115360
70.8474	232036	231265	232806	188182	180800	184491	105088	110052	115015
71.0286	231619	230818	232419	188415	181000	184707	105055	109982	114908
71.2006	231228	230386	232071	188478	181140	184809	104704	109945	115186
71.3823	230636	229332	231941	188825	181458	185142	105329	110469	115609
71.5634	230157	229122	231191	189212	181748	185480	105340	110470	115600
71.731	230501	229777	231226	189305	181875	185590	105474	110537	115599
71.909	229605	228636	230574	189627	182171	185899	105320	110517	115715
72.0903	229695	228871	230518	189824	182328	186076	105280	110653	116025
72.2658	229442	228567	230318	190152	182642	186397	105555	110902	116248
72.4555	229555	228841	230268	190771	183169	186970	105917	111275	116633
72.637	228933	227992	229874	191252	183694	187473	106397	111559	116721
72.8088	229061	228214	229908	190991	183414	187203	106257	111471	116685
72.9935	228463	227427	229498	191872	184184	188028	106298	111560	116822
73.171	228948	228240	229656	192481	184739	188610	106469	111852	117234
73.3531	228297	227618	228976	192692	185007	188849	106378	111726	117075
73.5471	228201	227599	228803	193181	185451	189316	106602	112068	117533
73.7204	227805	227173	228437	193741	185973	189857	106884	112302	117719
73.9151	227177	226395	227959	193725	186009	189867	107414	112908	118403
74.0969	227019	226484	227553	194335	186528	190432	107558	112823	118088
74.2805	226911	226162	227660	194990	187153	191071	107119	112628	118137
74.4659	225722	225013	226432	195228	187287	191257	107322	112728	118133
74.6385	225402	224786	226018	195492	187580	191536	107260	112938	118616
74.8188	224505	223844	225166	195828	187897	191863	107137	112793	118449
75.0043	223754	223449	224059	196312	188278	192295	107235	112750	118264
75.1781	223281	222861	223701	196729	188674	192702	107412	113103	118795
75.3663	223189	222853	223525	197106	188994	193050	107456	113276	119097
75.5576	223062	223025	223099	197427	189284	193356	108054	113725	119395
75.7394	222599	222299	222898	198369	190117	194243	108021	113805	119589
75.9373	222121	221629	222613	198678	190418	194548	107967	113715	119462
76.1226	221769	221649	221888	199142	190848	194995	108056	113851	119646
76.2967	221009	220866	221152	199881	191465	195673	108828	114491	120154
76.4849	220284	220183	220384	200107	191698	195902	108476	114162	119848
76.6503	219264	219139	219389	200342	191863	196103	108596	114346	120097
76.8327	218512	218538	218487	200831	192299	196565	108835	114415	119996
77.0157	218598	218995	218201	201291	192731	197011	109109	114820	120531
77.1877	217097	217013	217181	201662	193037	197350	108972	114782	120592
77.3677	216187	216024	216351	202043	193428	197736	109404	115109	120815
77.5483	215289	215211	215368	202214	193599	197906	109135	115156	121178
77.7198	214641	214647	214636	202814	194193	198503	109663	115430	121196
77.9056	214250	214109	214390	203140	194469	198805	109651	115646	121641
78.084	213909	213920	213899	203682	194930	199306	110027	116011	121994
78.2648	212980	213058	212901	204189	195337	199763	109910	115841	121771
78.4546	212066	212126	212006	203636	194938	199287	109893	115933	121972
78.6216	211595	211692	211498	204222	195459	199840	109716	115824	121931
78.8107	210935	210864	211006	204550	195782	200166	110271	116239	122208
79.0002	210301	210210	210392	205572	196773	201172	110433	116506	122578
79.172	209493	209702	209285	205517	196708	201112	110493	116726	122959
79.3541	208215	208500	207930	206059	197119	201589	110730	116895	123060
79.5263	207514	207940	207089	206696	197685	202191	111274	117536	123797
79.7099	206471	206617	206325	207165	198156	202661	111393	117510	123626
79.9041	205738	205900	205575	207275	198292	202783	111261	117483	123704
80.0697	204801	204844	204757	208063	198965	203514	112064	118176	124287
80.2597	204265	204419	204111	208388	199241	203815	111970	118127	124284
80.4459	203706	203881	203531	208683	199445	204064	112966	118998	125031
80.6211	203107	203221	202992	208978	199804	204391	112525	118750	124975
80.8051	201487	201765	201209	209214	199950	204582	112714	119201	125687
80.9955	200886	201033	200739	209908	200654	205281	113331	119742	126154
81.1629	200217	200515	199920	210169	200946	205558	113516	120113	126709
81.3509	199031	199283	198778	210118	201006	205562	113741	120520	127299
81.5313	198313	198668	197958	210337	201194	205765	113834	120777	127720
81.7029	197554	197885	197223	210460	201273	205866	113858	120850	127842
81.8923	197142	197472	196812	211170	201957	206564	114387	121493	128600
82.0845	196442	196852	196032	211327	202131	206729	115176	122131	129086
82.2629	195415	195874	194956	212190	202836	207513	115086	122156	129226
82.4465	194238	194815	193661	212254	202938	207596	115431	122346	129261
82.6227	193053	193655	192450	212604	203333	207968	115990	123274	130558
82.7974	191867	192518	191217	212608	203339	207973	116053	123419	130785
82.9828	191063	191811	190315	212110	203025	207568	115731	123366	131000
83.1545	190076	190733	189419	212345	203258	207801	116398	124250	132103
83.3323	188974	189642	188306	212425	203320	207872	116632	124626	132619
83.5221	188001	188703	187300	212540	203374	207957	116734	124695	132656
83.6902	187083	187766	186400	213503	204160	208832	117552	125453	133354
83.8714	186477	187194	185761	213736	204383	209059	118604	126304	134003
84.059	185479	186134	184825	214084	204724	209404	118568	126663	134758
84.2338	184582	185295	183870	214455	205096	209776	118972	127070	135167
84.4219	183309	183992	182626	214087	204714	209401	119322	127419	135515
84.6008	181793	182391	181195	214108	204759	209433	119960	128143	136325
84.7686	180975	181632	180317	214283	204945	209614	120357	128754	137150
84.9501	180037	180401	179673	214984	205546	210265	120364	128808	137253
85.1303	178678	179088	178268	215794	206202	210998	121569	129683	137798
85.3013	177666	178167	177166	215576	206038	210807	121691	129969	138248
85.4956	177777	178466	177087	216670	207042	211856	122201	130644	139088
85.682	176122	176336	175907	216496	206887	211692	122257	130814	139371
85.8551	174881	175000	174762	216050	206554	211302	122356	131011	139665
86.0384	173997	174221	173774	215797	206351	211074	122763	131460	140156
86.2256	173006	173162	172850	215294	206061	210678	123811	132543	141274
86.3993	171768	171809	171727	216179	206734	211456	124191	133051	141912
86.58	170419	170112	170726	216656	207127	211892	124736	133659	142582
86.7482	169962	169891	170033	216532	207033	211782	124975	133968	142960
86.9308	167900	167434	168366	216246	206799	211522	126026	134789	143553
87.1272	167155	166445	167865	217315	207780	212548	125538	134658	143778
87.3008	166133	165695	166571	217944	208289	213117	126182	135168	144154
87.4779	164759	164293	165225	218752	208913	213833	127355	136298	145242
87.6626	163385	162771	164000	217858	208177	213018	126994	136353	145712
87.8291	162132	161335	162930	217858	208167	213012	128385	137651	146916
88.0095	161009	160189	161829	217794	208064	212929	128436	137966	147495
88.19	160731	160112	161350	217859	208160	213010	128876	138555	148233
88.361	159099	158023	160176	218159	208403	213281	129469	139182	148894
88.5541	158196	157141	159252	218713	208909	213811	129875	139634	149394
88.7393	157024	155587	158462	219477	209650	214563	131051	140602	150154
88.9072	155903	154674	157131	219589	209750	214669	131395	141300	151205
89.0917	154573	153367	155780	219568	209675	214622	131624	141446	151269
89.2793	153235	151874	154597	219768	209807	214787	132554	142476	152399
89.4412	152244	150875	153612	219543	209618	214580	133081	143150	153220
89.6432	151338	149865	152811	220272	210305	215288	133882	144061	154239
89.8311	150380	148871	151890	220673	210571	215622	134730	145125	155520
89.9997	148979	147360	150598	220746	210707	215727	135317	145543	155768
90.1713	147710	146070	149350	220486	210473	215480	135884	146524	157164
90.3492	145669	143369	147968	220438	210401	215420	136349	147076	157804
90.5182	145528	143777	147279	220686	210575	215630	137066	148038	159010
90.6947	144272	142388	146156	221303	211117	216210	138357	149211	160066
90.8773	143049	141133	144966	221352	211148	216250	138972	149726	160480
91.0465	141673	139508	143839	221496	211269	216382	139905	150936	161966
91.238	140832	138681	142984	222067	211794	216930	140860	151936	163011
91.4119	139562	137412	141712	222112	211762	216937	141695	152964	164234
91.5844	138579	136474	140683	222688	212229	217459	143517	154501	165484
91.7693	137300	135076	139524	222571	212082	217326	143771	155026	166280
91.94	135987	133629	138345	222186	211730	216958	144043	155680	167317
92.1215	135116	132859	137372	222839	212392	217616	144959	156608	168256
92.3028	133935	131498	136372	222967	212472	217719	146279	157957	169636
92.4798	132867	130440	135294	222490	212130	217310	146755	158697	170640
92.6455	131517	129068	133966	222410	211960	217185	147744	159921	172099
92.8425	130676	127996	133355	222615	212147	217381	148494	160795	173095
93.0247	129518	126870	132167	222831	212392	217612	150119	162617	175114
93.1932	128059	125534	130584	222773	212339	217556	151084	163624	176163
93.3675	126621	123701	129542	222670	212262	217466	151244	163950	176657
93.5545	125730	122749	128711	223198	212733	217966	152607	165584	178562
93.7305	124732	121688	127777	223342	212775	218059	153635	166794	179953
93.9113	123573	120517	126629	223533	212961	218247	155424	168380	181336
94.1048	122549	119319	125779	223580	213012	218296	155973	169449	182925
94.2725	121231	117991	124471	223566	212972	218269	157107	170716	184325
94.4539	119797	116449	123146	224024	213338	218681	158717	172108	185499
94.6318	118551	115382	121720	223684	213037	218360	159516	173268	187020
94.7982	117307	113991	120624	223772	213130	218451	160745	174310	187874
95.003	116767	113423	120110	224551	213944	219248	162146	176211	190276
95.1928	115424	111989	118858	224029	213508	218768	163554	177452	191350
95.3516	113992	110567	117416	223539	213057	218298	164574	178806	193038
95.5289	112681	109073	116289	223314	212860	218087	165718	179985	194252
95.707	111778	108260	115296	223719	213200	218459	166830	181602	196374
95.8755	110741	106904	114578	224139	213486	218812	168417	183128	197838
96.0549	106963	103480	110446	218089	207662	212876	162726	176219	189711
96.3041	106307	102991	110224	213772	210130	218451	163452	177270	197270
96.583	105767	102423	110110	214551	210944	218248	163058	188519	208519
96.889	105424	101989	108858	214029	210508	217768	163706	191146	211146
97.1743	103992	110567	107416	213539	210057	217298	169234	192449	212549
97.4533	102681	109073	106289	213314	210860	217087	169234	192509	212549
97.7459	101778	108260	105296	213719	210200	216459	169234	202549	212549
98.0163	100741	107904	104578	214139	210486	216812	169256	212549	212549
