# Supplementary material for: Structural and functional characterization of a metagenomically derived γ‐type carbonic anhydrase and its engineering into a hyperthermostable esterase
Source: Protein Sci. 2025 Nov 26;34(12):e70396. doi: 10.1002/pro.70396 (PMC12648627; doi:10.1002/pro.70396)
Supplement: Supplementary file 3 — DATA S2. Activity measurements for pNPA hydrolysis by γCaCAmut enzyme, for Figure 6f. [file PRO-34-e70396-s003.xlsx]

## Sheet: Sheet1
		Data - Figure 6F
		Temperature (℃)	Slopes for pNPA hydrolysis by γCaCAmut
		Without treatment	0.019	0.0182	0.02
		50	0.0184	0.0195	0.0186
		60	0.02247	0.02	0.0227
		70	0.021	0.0206	0.02
		80	0.02205	0.0211	0.023
		90	0.018	0.017	0.0178
		100	0.017	0.016	0.0168
